# Supplementary material for: Distinct microRNA Expression Profile in Prostate Cancer Patients with Early Clinical Failure and the Impact of let-7 as Prognostic Marker in High-Risk Prostate Cancer
Source: PLoS One. 2013 Jun 14;8(6):e65064. doi: 10.1371/journal.pone.0065064 (PMC3683014; doi:10.1371/journal.pone.0065064)
Supplement: Figure S1 — MiRNA expression in high-risk PCa (cohort A) with early clinical failure. Venn diagram showing relationships between human miRs that were expressed significantly different (±1.5 fold) in PCa group 1 vs. PCa group 2 vs. BPH (adj p<0.05). Circles include numbers of up- or down-regulated human miRs of each pair-wise comparison. Common miRs between different comparisons are shown in intersections. The table below lists all human miRs in which expression was significantly different either: between (gr.1 vs. gr.2) (blue), (gr.2 vs. BPH) (red), (gr.1 vs. BPH) (green), between (gr. 2 vs. BPH) and (gr. 1 vs. BPH) (yellow). (Complementary data to Fig. 2.) All miRNAs are ranked based on the maximum expression fold change. (XLSX) [file pone.0065064.s001.xlsx]

## Sheet: venn diag u miRs
Elements only in	Elements only in		Elements only in		Common elements in
(group 1	(group 2		(group 1		(group 2 vs. BPH)
vs.	vs.		vs.		and
group 2)	BPH)		BPH)		(group 1 vs. BPH)
(n = 47)	(n = 85)		(n = 106)		(n = 47)
hsa_miR_147	hsa_miR_125b	hsa_miR_150	hsa_miR_205	hsa_miR_144	hsa_miR_125b
hsa_let_7b	hsa_miR_205	hsa_miR_181b	hsa_miR_125b	hsa_miR_363	hsa_miR_205
hsa_miR_515_3p	hsa_miR_143	hsa_miR_325	hsa_miR_147	hsa_miR_154_AS	hsa_miR_143
hsa_miR_126_AS	hsa_let_7c	hsa_miR_92	hsa_miR_143	hsa_miR_518c	hsa_miR_221
hsa_let_7c	hsa_miR_221	hsa_miR_422b	hsa_miR_125a	hsa_miR_202_AS	hsa_miR_125a
hsa_let_7e	hsa_miR_125a	hsa_miR_518b	hsa_miR_221	hsa_miR_128b	hsa_miR_222
hsa_miR_191	hsa_miR_222	hsa_miR_516_3p	hsa_miR_16	hsa_miR_22	hsa_miR_26a
hsa_miR_135b	hsa_miR_26a	hsa_miR_21	hsa_miR_100	hsa_miR_520h	hsa_miR_24
hsa_miR_422a	hsa_miR_24	hsa_miR_329	hsa_miR_222	hsa_let_7d	hsa_miR_23b
hsa_miR_9	hsa_miR_23b	hsa_miR_371	hsa_miR_26a	hsa_miR_98	hsa_miR_100
hsa_miR_425	hsa_miR_100	hsa_miR_517a	hsa_miR_214	hsa_miR_152	hsa_miR_16
hsa_miR_19a	hsa_miR_16	hsa_miR_376a	hsa_miR_29a	hsa_miR_18a	hsa_miR_133a
hsa_miR_520a	hsa_miR_133a	hsa_let_7g	hsa_miR_133a	hsa_miR_186	hsa_miR_29a
hsa_miR_512_3p	hsa_miR_29a	hsa_miR_514	hsa_miR_24	hsa_miR_483	hsa_miR_99a
hsa_miR_101	hsa_miR_99a	hsa_miR_324_3p	hsa_miR_342	hsa_miR_519d	hsa_miR_214
hsa_miR_509	hsa_miR_214	hsa_miR_526c	hsa_miR_199a	hsa_miR_518f_AS	hsa_miR_517c
hsa_miR_299_5p	hsa_let_7b	hsa_miR_146b	hsa_miR_195	hsa_miR_101	hsa_miR_199a
hsa_miR_491	hsa_miR_517c	hsa_miR_30e_3p	hsa_miR_23b	hsa_miR_196b	hsa_miR_103
hsa_miR_142_5p	hsa_miR_199a	hsa_miR_515_5p	hsa_miR_517c	hsa_miR_509	hsa_miR_126
hsa_miR_320	hsa_miR_103	hsa_miR_508	hsa_miR_126	hsa_miR_153	hsa_miR_195
hsa_miR_519d	hsa_miR_126	hsa_miR_139	hsa_miR_27b	hsa_miR_346	hsa_miR_27b
hsa_miR_340	hsa_miR_195	hsa_miR_361	hsa_miR_193b	hsa_miR_10b	hsa_miR_30a_5p
hsa_miR_422b	hsa_let_7a	hsa_miR_377	hsa_miR_99a	hsa_miR_301	hsa_miR_133b
hsa_miR_517a	hsa_miR_27b	hsa_miR_189	hsa_miR_181b	hsa_miR_128a	hsa_miR_99b
hsa_miR_138	hsa_miR_30a_5p	hsa_miR_34c	hsa_miR_197	hsa_miR_142_5p	hsa_miR_107
hsa_miR_154_AS	hsa_miR_133b	hsa_miR_137	hsa_miR_99b	hsa_miR_515_3p	hsa_miR_342
hsa_miR_181b	hsa_miR_145	hsa_miR_515_3p	hsa_miR_103	hsa_miR_138	hsa_miR_30c
hsa_miR_518d	hsa_miR_99b	hsa_miR_331	hsa_let_7c	hsa_miR_518b	hsa_let_7d
hsa_miR_515_5p	hsa_miR_107	hsa_miR_484	hsa_miR_199a_AS	hsa_miR_30e_3p	hsa_miR_199a_AS
hsa_let_7a	hsa_miR_342	hsa_miR_422a	hsa_miR_107	hsa_miR_526c	hsa_miR_30d
hsa_miR_519c	hsa_miR_30c	hsa_miR_25	hsa_miR_515_5p	hsa_miR_519c	hsa_miR_22
hsa_miR_373_AS	hsa_let_7d	hsa_miR_487a	hsa_miR_146b	hsa_miR_513	hsa_miR_152
hsa_miR_522	hsa_miR_320	hsa_miR_488	hsa_miR_361	hsa_miR_326	hsa_miR_193b
hsa_miR_146b	hsa_miR_199a_AS	hsa_let_7i	hsa_miR_30a_5p	hsa_miR_519e_AS	hsa_miR_197
hsa_miR_455	hsa_miR_30d	hsa_miR_526b	hsa_miR_133b	hsa_miR_212	hsa_miR_346
hsa_miR_361	hsa_miR_494	hsa_miR_302c	hsa_miR_30c	hsa_miR_487a	hsa_miR_130a
hsa_miR_192	hsa_miR_22	hsa_miR_30a_3p	hsa_miR_92	hsa_miR_299_5p	hsa_miR_150
hsa_miR_218	hsa_miR_152		hsa_miR_106a	hsa_miR_522	hsa_miR_92
hsa_miR_520d	hsa_miR_193b		hsa_miR_19a	hsa_miR_203	hsa_miR_518b
hsa_miR_26b	hsa_miR_197		hsa_miR_340	hsa_miR_29b	hsa_miR_324_3p
hsa_miR_502	hsa_miR_346		hsa_miR_324_3p	hsa_miR_488	hsa_miR_526c
hsa_miR_182_AS	hsa_miR_9		hsa_miR_150	hsa_miR_33	hsa_miR_30e_3p
hsa_miR_106a	hsa_miR_523		hsa_miR_484	hsa_miR_331	hsa_miR_331
hsa_miR_517b	hsa_miR_521		hsa_miR_130a	hsa_miR_497	hsa_miR_484
hsa_miR_363	hsa_miR_130a		hsa_miR_30d	hsa_miR_455	hsa_miR_25
hsa_miR_486	hsa_miR_425		hsa_let_7a	hsa_miR_148b	hsa_miR_487a
hsa_miR_520g	hsa_miR_412		hsa_miR_337	hsa_miR_218	hsa_miR_488
	hsa_miR_34a		hsa_miR_135b	hsa_miR_519a
				hsa_miR_373_AS
				hsa_miR_520g
				hsa_miR_302a_AS
				hsa_miR_132
				hsa_miR_486
				hsa_miR_525
				hsa_miR_493_5p
				hsa_miR_520d
				hsa_miR_489
				hsa_miR_25
