# Supplementary material for: Distinct microRNA Expression Profile in Prostate Cancer Patients with Early Clinical Failure and the Impact of let-7 as Prognostic Marker in High-Risk Prostate Cancer
Source: PLoS One. 2013 Jun 14;8(6):e65064. doi: 10.1371/journal.pone.0065064 (PMC3683014; doi:10.1371/journal.pone.0065064)
Supplement: Table S1 — MiRNA expression in high-risk PCa (cohort A) with early clinical failure compared to expression in BPH. Microarray analysis of 6 BPH and 13 high-risk PCa tissue specimens (cohort A). The table lists all 82 differentially expressed miRNAs (fold change >1.5 and an adjusted p value <0.05) The majority of miRNAs showed decreased expression in high-risk PCa compared to benign prostatic tissue. (XLSX) [file pone.0065064.s004.xlsx]

## Sheet: Tabelle1
	human miRNAs differentially regulated in high risk PCa compared to BPH
			(n = 82)
	down-regulated miRs in high risk PCa vs. BPH (n = 61)			up-regulated miRs in high risk PCa vs. BPH (n = 21)
	hsa_miR_125b	hsa_miR_99b	hsa_miR_34a	hsa_miR_147
	hsa_miR_205	hsa_miR_107	hsa_miR_337	hsa_miR_346
	hsa_miR_143	hsa_miR_133b	hsa_miR_30e_3p	hsa_miR_523
	hsa_miR_125a	hsa_miR_199a_AS	hsa_miR_19a	hsa_miR_144
	hsa_miR_221	hsa_miR_193b	hsa_miR_363	hsa_miR_18a
	hsa_miR_222	hsa_let_7b	hsa_miR_331	hsa_miR_340
	hsa_miR_26a	hsa_miR_30c	hsa_miR_10b	hsa_miR_518b
	hsa_miR_100	hsa_miR_197	hsa_miR_487a	hsa_miR_518f_AS
	hsa_miR_16	hsa_miR_30d	hsa_miR_25	hsa_miR_526c
	hsa_let_7c	hsa_miR_181b	hsa_miR_203	hsa_miR_329
	hsa_miR_24	hsa_let_7d	hsa_miR_519a	hsa_miR_412
	hsa_miR_29a	hsa_miR_22		hsa_miR_98
	hsa_miR_214	hsa_miR_152		hsa_miR_483
	hsa_miR_133a	hsa_miR_146b		hsa_miR_301
	hsa_miR_23b	hsa_miR_515_5p		hsa_miR_376a
	hsa_miR_199a	hsa_miR_130a		hsa_miR_488
	hsa_miR_99a	hsa_miR_145		hsa_miR_519e_AS
	hsa_miR_517c	hsa_miR_92		hsa_miR_516_3p
	hsa_miR_195	hsa_miR_150		hsa_miR_137
	hsa_miR_126	hsa_miR_361		hsa_miR_513
	hsa_miR_103	hsa_miR_324_3p		hsa_miR_34c
	hsa_miR_27b	hsa_miR_494
	hsa_miR_342	hsa_miR_106a
	hsa_miR_30a_5p	hsa_miR_320
	hsa_let_7a	hsa_miR_484
