# Supplementary material for: Distinct microRNA Expression Profile in Prostate Cancer Patients with Early Clinical Failure and the Impact of let-7 as Prognostic Marker in High-Risk Prostate Cancer
Source: PLoS One. 2013 Jun 14;8(6):e65064. doi: 10.1371/journal.pone.0065064 (PMC3683014; doi:10.1371/journal.pone.0065064)
Supplement: Table S2 — MiRNA expression in high-risk PCa (cohort B) and BPH. Table 2 summarizes the median expression of let-7b/c in 6 BPH and 92 high-risk PCa samples and shows corresponding standard deviation and the p value. The median expression of the BPH samples was used as threshold. The percentage of PCa samples with down-regulated let-7 expression are shown in the 6th column of the table. (XLSX) [file pone.0065064.s005.xlsx]

## Sheet: Tabelle1
miRNA	median expression in BPH	standard deviation in BPH	median expression in PCa	standard deviation in Pca	Percentage of Pca samples with expression below median of BPH (%)	p value (BPH vs. PCa)
let-7b	4.79	1.3	4.57	0.88	72.7	< 0.01
let-7c	4.79	1.3	3.34	0.98	92.6	< 0.01
